# Supplementary material for: Novel [FeFe]-Hydrogenase Mimics: Unexpected Course of the Reaction of Ferrocenyl α-Thienyl Thioketone with Fe3(CO)12
Source: Materials (Basel). 2022 Apr 14;15(8):2867. doi: 10.3390/ma15082867 (PMC9029206; doi:10.3390/ma15082867)
Supplement: Supplementary file 1 [file materials-15-02867-s001.zip]

Archive with 1 entries (1 files):
- materials-1542732-supplementary.pdf
